# Supplementary material for: Missense Mutations in LRP5 Associated with High Bone Mass Protect the Mouse Skeleton from Disuse- and Ovariectomy-Induced Osteopenia
Source: PLoS One. 2015 Nov 10;10(11):e0140775. doi: 10.1371/journal.pone.0140775 (PMC4640505; doi:10.1371/journal.pone.0140775)
Supplement: S1 Table — (XLSX) [file pone.0140775.s006.xlsx]

## Sheet: Table S1  TS
	Table S1: Summary of L5 trabecular parameters in the tail suspension study
					BV/TV					Tb.Sp					Tb.N
	WT	n			[%]					[mm]					[1/mm]
	Control	8			30.3708	±	4.8			0.204755	±	0.02			5.01446	±	0.6
	Suspended	8			20.7735	±	4.7	*		0.215991	±	0.03			4.01343	±	0.7	*
	A214V
	Control	8			57.3402	±	4.6			0.114269	±	0.008			6.74458	±	0.4
	Suspended	8			47.1077	±	6.2	*		0.124925	±	0.0111			6.20442	±	0.4	*
	G171V
	Control	8			47.8543	±	5			0.139107	±	0.013			6.2548	±	0.3
	Suspended	8			37.6	±	4.1	*		0.145809	±	0.007			5.688	±	0.2	*
	Mean and standard deviation are reported
	*p<0.05 suspended vs control
