# Supplementary material for: Missense Mutations in LRP5 Associated with High Bone Mass Protect the Mouse Skeleton from Disuse- and Ovariectomy-Induced Osteopenia
Source: PLoS One. 2015 Nov 10;10(11):e0140775. doi: 10.1371/journal.pone.0140775 (PMC4640505; doi:10.1371/journal.pone.0140775)
Supplement: S2 Table — (XLSX) [file pone.0140775.s007.xlsx]

## Sheet: Table S2  TS
	Table S2: Summary of femoral midshaft dynamic histomorphometric parameters in the tail suspension study
					Midshaft Femur
					MAR					MS/BS					BFR/BS
	Periosteal		n		[µm/day]					[%]					[µm/yr]
	WT
	Control		8		0.614528	±	0.18			40.177	±	14			23.9318	±	8
	Suspended		8		0.467386	±	0.12			27.7593	±	6	*		13.2932	±	5	*
	A214V
	Control		8		0.480422	±	0.14			42.0907	±	9			20.5402	±	7
	Suspended		8		0.242965	±	0.2	*		21.2575	±	13	*		6.70563	±	6	*
	G171V
	Control		8		0.642039	±	0.16			67.4527	±	11			42.8231	±	11
	Suspended		8		0.492076	±	0.25			44.3074	±	7	*		22.6967	±	11	*
	Endosteal
	WT
	Control		8		0.452062	±	0.2			50.8339	±	7			86.9667	±	50
	Suspended		8		0.186837	±	0.1	*		29.6139	±	14	*		22.7046	±	18	*
	A214V
	Control		8		0.411524	±	0.09			91.0617	±	9			138.516	±	39
	Suspended		8		0.187075	±	0.1	*		45.9633	±	14	*		33.9028	±	22	*
	G171V
	Control		8		0.306144	±	0.06			64.8394	±	10			72.8667	±	21
	Suspended		8		0.191378	±	0.1	*		49.1781	±	14	*		36.8622	±	24	*
	Mean and standard deviation are reported
	*p<0.05 suspended vs control
