# Supplementary material for: Missense Mutations in LRP5 Associated with High Bone Mass Protect the Mouse Skeleton from Disuse- and Ovariectomy-Induced Osteopenia
Source: PLoS One. 2015 Nov 10;10(11):e0140775. doi: 10.1371/journal.pone.0140775 (PMC4640505; doi:10.1371/journal.pone.0140775)
Supplement: S3 Table — (XLSX) [file pone.0140775.s008.xlsx]

## Sheet: Table S3  Botox
	Table S3: Summary of femoral midshaft dynamic histomorphometric parameters in the botox study
					Midshaft Femur
					MAR					MS/BS					BFR/BS
	Periosteal		n		[µm/day]					[%]					[µm/yr]
	WT
	Saline		8		0.227468	±	0.15			17.749	±	16			22.0396	±	33
	Botox		8		0.251305	±	0.19			23.2042	±	19	*		31.4429	±	42
	A214V
	Saline		8		0.47449	±	0.08			52.248	±	7			90.9721	±	21
	Botox		8		0.495812	±	0.04			61.9983	±	12			112.07	±	24	*
	G171V
	Saline		6		0.562335	±	0.11			58.1749	±	10			119.542	±	32
	Botox		6		0.54603	±	0.1			65.4774	±	4			129.557	±	20
	Endosteal
	WT
	Saline		8		0.285813	±	0.21			12.5791	±	6			15.3912	±	15
	Botox		8		0.178542	±	0.23			5.65485	±	4	*		5.81732	±	9	*
	A214V
	Saline		8		0.259331	±	0.12			59.5323	±	24			62.9256	±	30
	Botox		8		0.283887	±	0.06			58.6199	±	23			57.5578	±	22
	G171V
	Saline		6		0.18659	±	0.04			20.2476	±	9			13.9507	±	8
	Botox		6		0.152289	±	0.1			11.6792	±	10			8.81386	±	10
	Mean and standard deviation are reported
	*p<0.05 botox limb vs saline limb
