# Supplementary material for: Missense Mutations in LRP5 Associated with High Bone Mass Protect the Mouse Skeleton from Disuse- and Ovariectomy-Induced Osteopenia
Source: PLoS One. 2015 Nov 10;10(11):e0140775. doi: 10.1371/journal.pone.0140775 (PMC4640505; doi:10.1371/journal.pone.0140775)
Supplement: S4 Table — (XLSX) [file pone.0140775.s009.xlsx]

## Sheet: Table S4  OVX Vert uCT
	Table S4: Summary of L5 trabecular parameters in the ovariectomy study
				BV/TV					Tb.Sp					Tb.N
	WT	n		[%]					[mm]					[1/mm]
	Sham	8		25.9535	±	4.8			0.213078	±	0.015			4.53992	±	0.73
	OVX	8		21.762	±	2.7	*		0.231171	±	0.011	*		3.88861	±	0.33	*
	A214V
	Sham	8		52.7346	±	6.2			0.125408	±	0.012			6.19395	±	0.46
	OVX	8		44.7253	±	5.9	*		0.132471	±	0.012			5.68933	±	0.41	*
	G171V
	Sham	8		44.5444	±	3.7			0.144631	±	0.015			5.80731	±	0.34
	OVX	7		43.3743	±	1.6			0.141477	±	0.009			5.64286	±	0.19
	Mean and standard deviation are reported
	*p<0.05 OVX vs sham
