# Supplementary material for: Missense Mutations in LRP5 Associated with High Bone Mass Protect the Mouse Skeleton from Disuse- and Ovariectomy-Induced Osteopenia
Source: PLoS One. 2015 Nov 10;10(11):e0140775. doi: 10.1371/journal.pone.0140775 (PMC4640505; doi:10.1371/journal.pone.0140775)
Supplement: S5 Table — (XLSX) [file pone.0140775.s010.xlsx]

## Sheet: Table S5
	Table S5: Summary of femoral midshaft dynamic histomorphometric parameters in the ovariectomy study
					Midshaft Femur
	Midshaft				MAR					MS/BS					BFR/BS
	Periosteal		n		[µm/day]					[%]					[µm/yr]
	WT
	Sham		8		0.56107	±	0.12			45.9406	±	5			94.6175	±	26
	OVX		8		0.502913	±	0.25			40.4448	±	8			76.1952	±	36
	A214V
	Sham		8		0.442503	±	0.15			46.4978	±	10			77.478	±	35
	OVX		8		0.57589	±	0.1			45.7056	±	12			93.6509	±	22
	G171V
	Sham		8		0.490359	±	0.14			55.1157	±	12			99.7398	±	35
	OVX		7		0.516554	±	0.1			49.7184	±	13			95.2092	±	31
	Endosteal
	WT
	Sham		8		0.399291	±	0.12			47.8578	±	10			69.4528	±	27
	OVX		8		0.36705	±	0.15			49.2915	±	14			68.158	±	34
	A214V
	Sham		8		0.471202	±	0.05			78.4902	±	15			134.398	±	27
	OVX		8		0.439908	±	0.06			68.2286	±	17			109.018	±	29
	G171V
	Sham		8		0.389143	±	0.07			60.3859	±	7			85.1896	±	15
	OVX		7		0.37353	±	0.06			60.3807	±	11			83.9351	±	28
	Mean and standard devieation are reported
	No significant differences in histomorphometrical parameters were found
